# Supplementary material for: Structure–Activity Relationship of Pyrrolidine Pentamine Derivatives as Inhibitors of the Aminoglycoside 6′-N-Acetyltransferase Type Ib
Source: Antibiotics (Basel). 2024 Jul 19;13(7):672. doi: 10.3390/antibiotics13070672 (PMC11274322; doi:10.3390/antibiotics13070672)
Supplement: Supplementary file 1 [file antibiotics-13-00672-s001.zip]

Archive with 1 entries (1 files):
- antibiotics-3042527-supplementary.pdf
